# Supplementary material for: Circadian clock molecule REV-ERBα regulates lung fibrotic progression through collagen stabilization
Source: Nat Commun. 2023 Mar 9;14:1295. doi: 10.1038/s41467-023-36896-0 (PMC9996598; doi:10.1038/s41467-023-36896-0)
Supplement: Supplementary file 3 — Supplementary Data 1 [file 41467_2023_36896_MOESM3_ESM.xlsx]

## Sheet: Sheet1
Supplementary Data 1: Dysregulated gene lists among different comparison
Upregulation >1.1			Downregulation >1.1
List names	Number of gene		List names	Number of gene
PBS Rev-erbα Het vs PBS WT	27		PBS Rev-erbα Het vs PBS WT	40
IAV WT vs PBS WT	168		IAV WT vs PBS WT	318
IAV Rev-erbα Het vs PBS WT	201		IAV Rev-erbα Het vs PBS WT	301
IAV WT vs PBS WT	168		IAV WT vs PBS WT	318
IAV Rev-erbα Het vs PBS Rev-erbα Het	227		IAV Rev-erbα Het vs PBS Rev-erbα Het	308
Detailed dysregulated gene list
List names	Number of gene	Gene names	List names	Number of gene	Gene names
PBS Rev-erbα Het vs PBS WT IAV WT vs PBS WT IAV Rev-erbα Het vs PBS WT	4	Eln Cd86 Ncf1 Phykpl	PBS Rev-erbα Het vs PBS WT IAV WT vs PBS WT IAV Rev-erbα Het vs PBS WT	14	Mapk1 Aldh3a2 Mapk9 Skp1a Ocln Bax Gzma Ncoa2 Gbp3 Depdc5 Ywhaq Cyfip1 Lepr Rora
PBS Rev-erbα Het vs PBS WT IAV Rev-erbα Het vs PBS WT	1	Cd4	PBS Rev-erbα Het vs PBS WT IAV WT vs PBS WT	3	Sp3 Braf Cd34
IAV WT vs PBS WT IAV Rev-erbα Het vs PBS WT	146	Cdk4 Ap1s1 Col5a1 Banf1 Ep400 Tgfb1 Lyn Eef2k Csnk1a1 Amotl2 Rnf111 Mmp2 Atox1 Slc25a10 Kras Ogt Fgl2 Notch1 Ptpn6 Ndufs5 Myd88 Psmb8 Cybb Sec24c Prkaca Psmd13 Jak1 H2-Ab1 Ctnnd1 P4hb H2-DMb2 Tgfb1i1 Mmp14 Arhgef2 Atg2b Tgfbr2 Ptch1 Kat6a Adh1 Pdgfrb Hcfc1 Hsp90ab1 Casp8 Uqcrh Ube4b Cpt1a Bcap31 H2-D1 Lipa Akt1 Sod1 Cxcr6 Vim Fgd2 Col1a2 Vcam1 Birc3 Cd68 Csnk1d H2-Eb1 Ppard Itga5 Csnk2a1 Nf1 Axl …	IAV WT vs PBS WT IAV Rev-erbα Het vs PBS WT	266	Cd44 Ndufb6 Klrk1 Acsm3 Prkaa1 Pik3cb Fap Cd209e Siglecf Atg101 Cox4i2 Fgf15 Retn Scin Casp4 Col10a1 Mmp1a Saa1/2 Adh6a Bpi Nck2 Mmp8 Fzd2 Rnf152 Nr1h4 Brpf3 Gli3 Egr1 Prex1 Mmp16 Apoc2 Sh2d1a Hcar2 Fcrlb Cyp2c29 Il18r1 Lep Mlxipl Atf4 Acsl4 Alad Met Plcg1 E2f4 Il2ra Xiap Kir3dl1/2 Ndufc1 Apoa1 Plpp4 Vamp8 Ddr2 Plg Maf Lrp2 Slc37a4 Prkdc Anapc10 Slc2a2 Cpb2 Lamtor4 F5 Ihh Mmp7 Mmut Lag3 Klrb1 Cyp…
PBS Rev-erbα Het vs PBS WT	22	Kng2 Masp1 Scd4 Icos Tpsb2 Mbtps2 Il11 Ccl2 Il17a Skp2 Ptgs2 Il4 Prlr Dusp8 Ripk3 Lpar5 Cyp8b1 Col5a3 Gzmb Timp1 Serpinf1 Crkl	PBS Rev-erbα Het vs PBS WT	23	Ifi35 Xbp1 Hsd11b1 Jak1 Tek Bcap31 Postn Lrp1 Ski Nrp2 Tgfbr1 Hsbp1 Ldlrap1 Derl2 Ctnnd1 Tgfbr2 Anapc1 Gab1 Ifngr1 Snai2 Phlpp1 Icam1 Iqgap1
IAV WT vs PBS WT	18	Ifi35 Rela Plcb3 Vegfb Hsd17b4 Pdha1 Mtor Gpx2 Insr Prkag2 Htra2 Traf2 Hikeshi Rab7b Jag1 Sil1 Chmp4b Muc5b	IAV WT vs PBS WT	35	Cdh5 Angptl4 Casp7 Reln Gng2 Marco Col16a1 Ptger4 Hc Cd8b1 Thbs2 Egfr Mmrn1 Itgb1 Osbpl5 Ccl4 Stat5b Gpr65 Gzmb Serpine1 Kng2 Bcl2l1 Tlr6 Col7a1 Ptafr Itga1 Ccl2 Jun Col14a1 Pik3r5 Tjp2 Cflar Igf1 Hck Ptpn12
IAV Rev-erbα Het vs PBS WT	50	Ap2s1 Pgm2 Abca1 Syk Mmp12 Parp1 Col6a3 Bcl2 Fcer1g Cd3e Ptpn1 Stk4 Chil1 H2-T23 Postn Timp2 Lox Cdkn1a Lpcat1 Irf1 Il10ra Isg15 Itga9 Fabp5 Jak2 Hvcn1 Mki67 Nrp2 Tlr2 Ctsl Nkg7 Ppm1a Col3a1 Rap1b Maml2 Stat5a Crebbp Plcg2 Cd19 Cxcl10 H2-DMa Cd3d Csf1r Cxcl16 Hif1a Ctsw Relb Cd84 Loxl2 Traf6	IAV Rev-erbα Het vs PBS WT	21	Sem1 Fzd5 Rapgef2 Prdx1 Frs2 Cyp1a1 Kdm5d Nphp4 Uqcrfs1 Rac3 H2-Q2 Acox2 Ern1 Cyp2e1 Ptgs2 Ttn Psmb1 Rbx1 Rasgrp4 Ephx2 Wwc1
IAV WT vs PBS WT IAV Rev-erbα Het vs PBS Rev-erbα Het	145	Cdk4 Col5a1 Banf1 Ep400 Tgfb1 Ifi35 Lyn Csnk1a1 Amotl2 Rnf111 Mmp2 Atox1 Slc25a10 Kras Ogt Eln Fgl2 Notch1 Ptpn6 Ndufs5 Myd88 Psmb8 Cybb Sec24c Prkaca Psmd13 Jak1 H2-Ab1 Ctnnd1 P4hb H2-DMb2 Tgfb1i1 Mmp14 Arhgef2 Atg2b Tgfbr2 Ptch1 Kat6a Adh1 Pdgfrb Hcfc1 Hsp90ab1 Casp8 Uqcrh Ube4b Cpt1a Pdha1 Bcap31 H2-D1 Lipa Akt1 Sod1 Cxcr6 Vim Col1a2 Fgd2 Vcam1 Birc3 Cd68 Csnk1d H2-Eb1 Ppard Itga5 Csnk2a1 Nf1 …	IAV WT vs PBS WT IAV Rev-erbα Het vs PBS Rev-erbα Het	269	Cd44 Klrk1 Acsm3 Prkaa1 Fap Cd209e Siglecf Atg101 Mapk1 Cox4i2 Fgf15 Retn Scin Casp4 Reln Col10a1 Mmp1a Saa1/2 Adh6a Bpi Nck2 Mmp8 Fzd2 Rnf152 Nr1h4 Brpf3 Gli3 Egr1 Prex1 Mmp16 Apoc2 Sh2d1a Hcar2 Fcrlb Cyp2c29 Il18r1 Lep Mlxipl Alad Acsl4 Atf4 Met Plcg1 E2f4 Il2ra Kir3dl1/2 Ndufc1 Apoa1 Plpp4 Vamp8 Ddr2 Plg Maf Lrp2 Cd8b1 Slc37a4 Prkdc Slc2a2 Cpb2 Lamtor4 F5 Egfr Ihh Mmp7 Mmut Lag3 Klrb1 Cyp2j6 P…
IAV WT vs PBS WT	23	Ap1s1 Eef2k Rela Plcb3 Vegfb Hsd17b4 Cd86 Mtor Gpx2 S100a4 Insr Prkag2 Htra2 Mob1b Traf2 Adcy7 Hikeshi Rab7b Jag1 Sil1 Chmp4b Muc5b Phykpl	IAV WT vs PBS WT	49	Cdh5 Ndufb6 Angptl4 Pik3cb Casp7 Gng2 Aldh3a2 Marco Col16a1 Ptger4 Hc Xiap Thbs2 Anapc10 Mmrn1 Itgb1 Nid1 Stat5b Acvrl1 Nfam1 Gpr65 Gzmb Bax Lamc1 Serpine1 Col7a1 Gzma Itga1 Gsk3b Cfhr2 Irak3 Sp3 Ccl2 Jun Col14a1 Braf Cbl Cd36 Tjp2 Cd34 Itch Cflar Ywhaq Cyfip1 Atp6v1f Igf1 Hck Lepr Ptpn12
IAV Rev-erbα Het vs PBS Rev-erbα Het	82	Ap2s1 Pgm2 Abca1 Il33 Syk Dusp7 Prkca Ldlrap1 Vegfa Tpr Psmc3 Adam9 Mmp12 Ep300 Parp1 Col6a3 Scd2 Ppp2ca Smad4 Dock1 Bcl2 Pdgfb Rock2 Arhgef6 Cd3e Psmb7 Ptpn1 Stk4 Tln1 Atf7ip Chil1 Gab1 H2-T23 Postn Timp2 Serpinh1 Lox Lrp1 Lpcat1 Ifngr1 Irf1 Ptk2 Pecam1 Fnip2 Isg15 Itga9 Ski Fabp5 Jak2 Hvcn1 Phlpp1 Mki67 Capn5 Nrp2 Tlr2 Ctsl Nkg7 Uqcrb Ppm1a Cxcl12 Col3a1 Rap1b Maml2 Crebbp Plcg2 Cd19 Gas1 Cxcl1…	IAV Rev-erbα Het vs PBS Rev-erbα Het	39	Ncor2 Got2 Mmp11 Sem1 Dapk1 Fadd Akr1b8 Il11 Prkab2 Fzd5 Hadh Cyp1a1 Dusp8 Kdm5d Nphp4 Uqcrfs1 Nr1h3 Rac3 Ptpa Ccn2 Dll1 Casp12 H2-Q2 Acox2 Pde2a Kmt2d Gpx3 Adipor1 Ern1 Ptgs2 Psmb1 Prap1 Acaa2 Map1lc3a Rasgrp4 Ephx2 Klf5 Wwc1 Serpinf1
