# Supplementary material for: Circadian clock molecule REV-ERBα regulates lung fibrotic progression through collagen stabilization
Source: Nat Commun. 2023 Mar 9;14:1295. doi: 10.1038/s41467-023-36896-0 (PMC9996598; doi:10.1038/s41467-023-36896-0)
Supplement: Supplementary file 5 — Source Data [file 41467_2023_36896_MOESM5_ESM.xlsx]

## Sheet: Fig1
Positive staining (%)
Nr1d1			Col1a1			Lox
Ctrl	IPF		Ctrl	IPF		Ctrl	IPF
20.09	5.58		36.08	75.6		4.67	23.4
29.93	1.17		37.06	80.51		8.72	18.9
20.63	6.12		32.39	79.51		8.91	29.71
25.12	12.79		45.99	61.36		7.93	48.82
27.42	18.94		34.65	58.71		43.97	48.16
10.05	4.36		24.12	75.4		45.15	97.69
18.32	3.68		49.39	75.59		56.6	67.82
24.07	15.87		55.49	62.83		44.22	85.76
13.37	6.64		29.4	86.52		32.7	62.64
22.94	11.93		26.17	69.07		51.52	88.39
Positive staining (%)
Nr1d1			Col1a1			Lox
Healthy portion	Lesion portion		Healthy portion	Lesion portion		Healthy portion	Lesion portion
2.97	5.58		28.85	75.6		8.9	23.4
13.44	4.36		58.49	75.4		47.8	97.69
8.54	3.68		50.6	75.59		40.91	67.82
23.99	15.87		63.21	62.83		54.92	85.76
7.54	6.64		61.87	86.52		51.65	62.64

## Sheet: Fig2
Fig2b										Fig2c
										Rev-erbα			Col1A1
NR1D1			NR1D2			RORA				PBS	Bleo		PBS	Bleo
PBS	Bleo		PBS	Bleo		PBS	Bleo			0.808945	0.819183			2.74557
1732.14	684.03		752.92	377.04		1317.27	780.89			0.653636	0.104067		1.27146	6.58095
1597.99	388.37		636.11	352.58		1249.07	779.9			1.53742	0.256466		0.728536	3.41112
1785.06	436.96		775.74	392.32		1383.45	795.21			0.814883	0.22206			3.24004
1899.7	482.04		762.32	412.23		1460.6	863.14			1.56582	0.331784		0.797273	1.67034
2095.1	800.49		818.42	378.38		1593.93	938.82			0.619296	0.25894		1.20273	2.16114
1384.49	610.06		547.6	353.24		1661.55	878.93
										Activated Lox			Total Lox
COL1A1			COL1A2			COL3A1				PBS	Bleo		PBS	Bleo
PBS	Bleo		PBS	Bleo		PBS	Bleo			0.833143	3.65775		0.819958	0.994763
3052.2	9333.47		3425.17	7537.34		7586.5	24217			1.05019	15.8214		0.810653	1.35519
2962.79	18522.8		2761.33	15433.8		7520.99	27990			1.11667	16.7761		1.36939	1.78289
2680.23	16259		3019.49	13814.6		5876.21	30094.7			1.1612	4.8613		0.82113	1.28865
2657.95	17888.3		2793.14	15178.1		5715.36	29897.8			1.17521	1.12952		1.17843	1.02655
3307.41	9588.07		3615.47	6499.43		8080.02	25796			0.663597	2.48571		1.00045	1.28765
3003.67	10900.5		2742.09	8310.93		7633.04	26363.4
TGFB1			TGFB2			VIM
PBS	Bleo		PBS	Bleo		PBS	Bleo
1507.24	1705.33		511.26	667.6		9683.23	12181.2
1487.4	2025		522.95	820.94		9701.08	13108.8
1330.6	1732.55		500.96	688.32		9171.54	13442.2
1679.14	1731.95		449.26	707.49		10733.5	12933
1451.4	1671.49		490.44	706.79		10906.2	12998.9
1722.67	1743.96		424.56	677.74		11071	12605.5

## Sheet: Fig3
Fig3a
Body weight change %
Bleo 7am						Bleo 7pm						PBS 7pm						PBS 7am
1	1	1	1	1		1	1	1	1	1		1	1	1	1	1		1	1	1	1
0.982533	0.971154	0.995413	1.01485	1.00467		1	0.977778	1.00985	0.973684	0.959596		1.03125	1.01227	1.01163	0.982558	1.00588		0.978142	0.970238	0.979487	0.965
1.00437	0.990385	1.04128	0.990099	1.00467		0.958333	0.977778	1.02463	0.984211	0.959596		1.02604	1.04908	1.02907	0.947674	1		1.01093	1.01786	1.01026	0.98
0.978166	0.956731	1	0.980198	0.990654		0.954167	0.902222	1.03448	0.936842	0.924242		1.05208	1.09202	1.03488	0.953488	1		1.01093	1.04762	1.0359	0.99
0.868996	0.918269	0.917431	0.915842	0.990654		0.954167	0.826667	1.03448	0.868421	0.823232		1.06771	1.10429	1.03488	0.97093	0.994118		1.02186	1.04167	1.05128	0.975
0.834061	0.855769	0.87156	0.881188	0.957944		0.870833	0.795556	0.995074	0.821053	0.767677		1.05208	1.06135	1.01744	0.965116	0.952941		1.02732	1.02381	1.03077	0.99
0.820961	0.836538	0.880734	0.866337	0.943925		0.866667	0.786667	0.985222	0.810526	0.732323		1.06771	1.06135	1.06395	0.97093	0.994118		1.02732	1.02381	1.01538	0.975
0.820961	0.8125	0.866972	0.851485	0.925234		0.85	0.808889	1	0.773684	0.69697		1.05729	1.05521	1.0814	0.97093	0.994118		1.01639	1.04762	1.05128	0.975
0.838428	0.788462	0.880734	0.851485	0.934579		0.845833	0.777778	0.960591	0.742105	0.666667		1.05208	1.04908	1.08721	0.965116	0.988235		1.01639	1.07738	1.07692	1.01
0.860262	0.793269	0.912844	0.856436	0.957944		0.833333	0.764444	0.980296	0.726316	0.651515		1.05729	1.11043	1.0814	0.988372	1		1.03825	1.07143	1.07692	1.005
0.89083	0.807692	0.944954	0.871287	0.962617		0.8375	0.737778	0.980296	0.705263	0.666667		1.04688	1.11656	1.10465	0.994186	1		1.06557	1.06548	1.09231	1.005
0.899563	0.802885	0.963303	0.876238	0.957944		0.870833	0.724444	0.985222	0.668421	0.651515		1.04167	1.10429	1.13372	1.00581	1.01176		1.04918	1.05357	1.06667	0.98
0.908297	0.836538	0.954128	0.910891	0.962617		0.9125	0.702222	1.02956	0.663158	0.631313		1.02083	1.10429	1.10465	1	1.01176		1.05464	1.08929	1.07692	1.02
0.908297	0.831731	0.96789	0.920792	0.981308		0.945833	0.688889	1.03941	0.678947	0.611111		1.05208	1.11656	1.1686	1.02326	1.04118		1.04918	1.07738	1.09744	1
0.925764	0.831731	1.00917	0.950495	0.985981		0.945833	0.68	1.02463	0.705263	0.606061		1.04167	1.08589	1.11047	1.00581	1.01176		1.10929	1.07738	1.10769	1.03
Survival rate, 0=live, 1=dead
Days post exposure	ZT1-Bleomycin	ZT13-Bleomycin	ZT1-PBS	ZT13-PBS
14	0	1	0	0
14	0	0	0	0
14	0	0	0	0
14	0	0	0	0
14	0	0		0
Injuried area %
PBS 7am	Bleo 7am	PBS 7pm	Bleo 7pm
0	0.0814	0	0.0604
0	0.1372	0	0.248
0	0.0845	0	0.1916
0	0.059	0
Fig3b
Gene expression	Nr1d1					Nr1d2
	PBS 7am	Bleo 7am	PBS 7pm	Bleo 7pm		PBS 7am	Bleo 7am	PBS 7pm	Bleo 7pm
	148.11	142.74	1847.05	110.29		117.17	114.4	1309.77	201.84
	291.54	196.98	1702.97	560.43		132.71	177.59	1187.51	638.4
	168.77	210.48	1467.84	342.28		110.27	167.15	1265.1	300.9
	Col1a1					Col5a2
	PBS 7am	Bleo 7am	PBS 7pm	Bleo 7pm		PBS 7am	Bleo 7am	PBS 7pm	Bleo 7pm
	3480.54	12158.2	3507.31	21571.1		1679.81	4924.57	1314.38	9744.4
	3956.17	17509.9	2829.58	13078		2043.92	6596.31	1385.43	5073.11
	4144.42	11490.7	3196.2	28029.2		2175.77	5506.14	1414.11	11943
	Fn1					Vim
	PBS 7am	Bleo 7am	PBS 7pm	Bleo 7pm		PBS 7am	Bleo 7am	PBS 7pm	Bleo 7pm
	7583.51	29507.5	6683.73	59416		10636.6	14599.5	12987	17785.9
	7144.31	51686.5	7112	29821.7		11671	13591.7	11881.6	16403.5
	7577.32	26729.5	6808.01	67733.3		11723.6	14190.7	11348.4	17674.3
Fig3c
Protein expression
	Rev-erbα					Activated Lox					Total Lox					Loxl2					Col1A1
	PBS 7am	Bleo 7am	PBS 7pm	Bleo 7pm		PBS 7am	Bleo 7am	PBS 7pm	Bleo 7pm		0.870369	1.97998	1.67394	1.29498		PBS 7am	Bleo 7am	PBS 7pm	Bleo 7pm		PBS 7am	Bleo 7am	PBS 7pm	Bleo 7pm
	0.70801	1.40644	8.52289	2.12468		0.863283	1.78316	2.14122	0.862942		1.12963		1.00462	2.57048		1.33746	3.41183	1.93656	3.09125		0.497777	1.84078	0.754572	2.72279
	1.29199		5.7262	3.34056		1.13672		0.627763	1.86415		0.929469	1.69785	1.23621	1.44771		0.662538		0.952504	3.59842		1.50222		0.83658	4.73938
	1.39109	0.639138	6.23403	0.335915		0.683213	1.18037	0.563066	3.62178		1.07053	1.11407	1.40023	1.72357		1.05063	2.40501	1.31999	7.00871		1.0905	1.892	3.13708	2.9171
	0.608909	1.02629	29.929	3.57481		1.31679	0.59052	1.45977	5.26092			1.39273	1.05915			0.949368	4.11635	1.35492	1.92321		0.909497	3.05245	1.50244	3.16833
		2.76457	23.7856				0.64338	0.619302									3.06001					2.78693	2.03967
Fig3d
	Col1a1 Positive Staining (%)
	PBS 7am	Bleo 7am	PBS 7pm	Bleo 7pm
	7.9	14.06	5.68	22.33
	5.91	14.04	7.69	39.9
	12.07	24.57	8.84	49.36
	7.57	17.39	6.68
	Lox Positive Staining (%)
	PBS 7am	Bleo 7am	PBS 7pm	Bleo 7pm
	5.78	8.06	0.61	22.33
	5.81	9.67	3.37	40.39
	7.16	30.4	4.57	51.05
	3.03	17.46	2.53

## Sheet: Fig4a
Body weight drop %
Days post treatment	PBS													Bleomycin													Bleomycin+SR9009
0	100	100	100	100	100	100	100	100	100	100	100	100		100	100	100	100	100	100		100	100	100	100	100		100	100	100	100	100	100	100	100	100	100	100	100
1	100.42	98.14	99.17	99.64	100	100.39	102.67	98.9	99.02	100.53	99.53	99.52		96.9	94	97.01	102	94.92	95.83		95.35	96.32	95.69	94.39	94.87		93.45	93.6	95.18	98.83	95.24	96.6	94.9	97.94	94.95	98.36	95.5	95.43
2	100	99.26	98.76	100.36	98.41	100	104.28	98.9	97.56	105.29	99.06	97.1		95.74	93.6	95.15	102	94.53	94.17		96.74	90	93.78	97.96	94.87		93.45	95.6	97.59	102.33	96.03	96.23	92.86	94.85	96.79	99.45	96.5	93.91
3	100.84	99.63	98.34	100.36	98.81	99.61	101.6	97.25	98.05	98.41	99.53	99.03		95.74	92.8	97.01	100.8	91.02	94.17		98.14	86.32	95.22	97.96	93.85		88	92	88.35	89.49	92.86	88.3	89.8	90.72	92.66	93.44	93	90.36
4	100	98.51	97.93	98.18	98.02	100	98.4	96.7	98.05	98.41	99.53	99.03		95.74	86.4	93.28	94.8	85.94	88.33		100	79.47	93.78	91.84	95.9		84.73	91.6	85.14	85.99	89.68	85.28	90.31	87.11	96.33	90.16	95.5	89.85
5	98.74	96.65	97.93	98.54	100	101.56	98.93	96.15	98.05	101.59	99.06	96.62		93.41	82.8	89.55	91.2	82.03	85		96.28	80	92.82	84.69	94.36		81.82	87.2	81.93	84.82	85.71	83.77	87.24	85.57	92.66	91.8	95.5	89.85
6	99.58	95.17	99.17	98.54	100.4	100.39	103.21	96.7	97.07	101.59	97.65	96.62		91.09	79.6	88.06	92	79.69	85.42		96.74	81.05	88.52	81.12	91.79		77.45	83.2	79.92	83.66	84.52	83.02	85.71	82.47	89.91	88.52	93	85.79
7	99.58	96.65	99.17	98.91	101.98	101.17	103.21	97.25	96.1	104.23	102.82	98.07		89.53	79.6	87.69	91.2	78.91	84.17		98.14	83.68	96.17	86.73	100		76	86	75.5	81.71	87.7	79.62	85.2	76.8	97.71	97.27	100.5	80.2
8	102.52	100	100.83	102.92	103.17	103.91	105.88	100.55	99.51	105.82	105.16	101.45		86.43	75.2	86.94	86.4	75	78.33		95.35	80	90.43	78.57	93.85		81.09	80	72.69	80.16	86.9	76.23	86.73	74.23	99.54	97.27	100	72.59
9	99.58	96.28	100	98.91	101.59	100	101.6	92.86	98.05	100.53	101.88	98.55		84.88	71.2	83.96	83.6	70.7	73.33		93.95	76.32	92.34	80.1	94.87		76.36	75.2	67.47	75.1	88.1	70.57	94.39	68.56	100.92	93.99	98	70.56
10	98.32	96.28	100	98.54	99.6	100.39	99.47	91.76	97.07	98.94	101.88	96.62		86.43	72.4	85.45	83.2	71.88	73.33		96.28	77.89	92.82	84.18	100		76	70.8	58.63	78.21	85.32	69.43	95.92	65.46	96.33	95.63	97	69.04
11	99.58	95.91	99.59	98.91	101.19	101.56	103.21	93.41	98.05	103.17	105.63	97.58		87.6	71.2	85.45	81.6	71.48	72.92		98.14	82.11	95.22	87.76	98.46		76.73	66.4		72.76	84.52	67.92	95.41		97.71	92.9	96.5	70.05
12	100.42	96.65	100.83	99.27	101.98	102.34	106.42	95.05	98.54	102.12	105.63	97.58		87.6	70	85.82	80	70.7	71.25		100	77.37	96.65	90.31	98.97		75.64			73.54	84.52		96.43		99.08	93.99	97	70.56
13	100.84	96.65	101.24	98.54	100.79	101.17	103.74	97.25	97.56	103.17	107.04	96.62		89.92	71.6	85.82	79.6	71.48	70.83		100	80	91.87	93.37	98.46		73.82			71.21	86.11		98.98		101.38	96.72	99.5	69.04
14	100.42	97.03	101.24	98.54	102.38	102.73	104.28	97.8	99.51	102.12	105.63	99.03		92.25	70	85.45	77.6	68.75	69.58		100.93	77.89	92.82	85.2	101.03		68.36			66.93	87.3		98.98		100.92	97.27	100	69.04
Survival rate
Days	PBS	Bleomycin	Bleomycin+SR9009
14	0
14	0
14	0
14	0
14	0
14	0
14	0
14	0
14	0
14	0
14	0
14	0
14		0
14		0
14		0
14		0
14		0
14		0
14		0
14		0
14		0
14		0
14		0
14		0
14			0
11			1
10			1
14			0
14			0
11			1
14			0
10			1
14			0
14			0
14			0
14			0

## Sheet: Fig4b-4e
Fig4b
Injured Area (%)
PBS	Bleo	Bleo+SR9009
0	51.85	23.16
0	51.62	47.45
0	30.6	23.07
0	37.69	6.47
0	7.7	11.74
0	28.11	21.72
0	39.35	4.65
0	17.65	20.07
Fig4c, Gene expression
PBS	Bleo	Bleo+SR9009		PBS	Bleo	Bleo+SR9009		PBS	Bleo	Bleo+SR9009
Acta2				Col1a1				Col1a2
986.8	884.6	848.85		1751.09	12207.5	10844.7		1683.23	9062.66	6896.08
955.48	1506.41	1095.83		2607.78	16893.4	14518.6		2507.55	12044.1	9269.96
1029.67	944.67	819.76		2158.37	14856	13866.1		2078.55	10442.2	11598.5
1090.41	1388.19	857.21		2215.16	22235.8	8729.46		2236.63	15280.2	6041.88
1291.23	1266.53	616.94		2221.74	16056	6228.17		2055.04	12945.6	4563.74
1298.22	994.99	824.15		2401.12	7796.14	10876.7		2116.41	6556	8083.58
905.95	1110.29	608.08		2599.14	9669.74	6142.47		2440.53	7202.06	4379.84
1101.23	899.34	1146.44		2028.33	6612.13	18684.2		1983.88	5272.44	11816.1
Col4a1				Col5a1				Eln
2300.68	5372.27	4265.53		513.98	1550.33	1463.65		339.32	3903.6	3054.97
2436.92	6253.15	4988.84		602.31	1930.67	2456.91		403.77	7436.77	3782.13
2768.7	5742.61	5270.85		566.88	2127.77	1504.47		374.89	4303.01	3645.49
2630.5	5792.95	4628.72		581.69	3032.36	1102.57		289.77	3225.2	3734.24
2198.19	6577.95	3564.89		515.17	2213.74	852.98		270.3	4103.31	2075.72
2406.95	5486.32	5119.63		549.99	1288.03	1365.3		436.3	3622.75	3349.21
3004.92	5976.46	3904.06		543.96	1418.89	860.02		352.26	4436.77	2237.5
2785.02	4537.87	4903.86		552	1068.02	2303.38		316.75	3005.96	4669.75
Lox				Tgfb1				Tgfbr1
883.33	2894.24	4625.01		549.58	1074	953		420.53	952.65	723.43
647.17	6707.13	8500.27		648.13	1165.17	1014.29		499.22	875.15	793.6
669.94	5787.81	2799.28		762.91	1179.71	1161.65		463.81	785.34	903.82
716.92	4999.05	1897.66		722.29	1145.73	919.33		494.76	875.09	780.6
540.6	4368.1	1435.48		648.91	1268.47	879.32		480.33	766.15	835.76
579.15	1528.39	2263.92		645.22	885.82	1142.88		475.17	775.69	916.49
683.11	2362.25	1192.61		778.48	951.05	852.77		532.28	688.58	744.93
677.04	1446.59	4847.17		727.05	923.85	1071.9		495.51	759.09	853.53
Fig4d	Protein expression
col1a1				Col4a1				Activated Lox				Loxl2
Ctrl	Bleo	Bleo+SR9009		Ctrl	Bleo	Bleo+SR9009		PBS	Bleo	Bleo+SR9009		PBS	Bleo	Bleo+SR9009
1.3511	4.07673	15.5056		1.30381	1.43715	3.07336		0.591132	5.05891	9.7893		0.679604	14.3037	14.4415
0.988755	18.0183	18.9083		0.867837	3.275	3.92556		1.67141	14.6084	9.78608		1.41705	25.7132	8.44907
0.820966	21.7186	9.82237		0.690637	4.42471	2.8122		0.927997	14.793	6.65349		0.964224	19.7639	5.31782
0.839181	16.7044	4.07746		1.13771	3.81473	2.08595		0.809459	15.7378	3.36685		0.939119	11.2923	7.28201
0.868724	10.9351	2.90121		0.637336	1.44185	0.58471		1.05563	13.5448	2.56173		1.14469	16.7721	2.44534
1.21918	4.14699	5.92776		0.613715	0.92278	0.447851		0.770376	3.99713	4.61599		0.885221	5.03734	5.86799
0.715998	4.99815	1.95477		1.35303	0.674458	0.162645		1.16901	6.07211	3.25373		0.589601	13.1929	0.952471
1.1961	2.35954	13.5421		1.39592	0.995302	0.116967		1.00499	2.43431	11.1423		1.38048	3.67582	7.5141
Fig4e
Col1A1 Positive Staining (%)				Col4a1 Positive Staining (%)
PBS	Bleo	Bleo+SR9009		PBS	Bleo	Bleo+SR9009
15.21	48.56	30.41		23.36	47.85	36.47
8.99	70.27	49.58		8.72	76.01	49.92
12.43	52.22	30.54		16.95	52.67	22.24
6.91	48.95	14.87		9.62	51.7	18.18
15	23.34	25.78		12.88	25.17	25.04
7.35	39.9	30.51		10.86	40.38	30.54
8.93	20.77	16.27		11.31	22.65	14.62
9.18	46.98	38.41		10.18	45.03	34.96

## Sheet: Fig5
Fig5a
Bodyweight change %
Days post exposure	IAV WT																				IAV Rev-erbα Het												PBS WT													PBS Rev-erbα Het
0	100	100	100	100	100	100	100	100	100	100	100	100	100	100	100	100	100	100	100		100	100	100	100	100	100	100	100	100	100	100		100	100	100	100	100	100	100	100	100	100	100	100		100	100	100	100
1	97.48	94.74	96.45	97	97.67	96.62	98.48	97.84	95.04	98.77	100	97.72	96.71	94.07	95.15	96.88	97.46	96.55	96.73		99.08	99.09	98.17	96.86	96.86	97.76	95.71	96.56	98.64	96.99	96.79		98.6	100.9	99.5	100.5	99.6	98.5	98.2	101.2	99.5	100	100	99.2		98.9	99	99.6	98.6
2	97.17	96.28	96.77	95.5	97.34	97.23	98.48	100	94.21	98.46	100	88.58	98.77	97.03	94.71	97.4	94.07	95.57	97.66		99.08	96.36	96.33	94.51	97.48	96.81	97.36	98.13	99.32	96.99	96.43		99.5	99.5	99.5	99.5	99.2	98	100	101.6	98.5	98.9	101	100.8		97.2	99.5	100	98.6
3				99.1	99.67	97.85	97.27	96.91	95.04	99.38				93.64	96.92	85.94	94.49	98.03	97.2		98.62	100	97.71	98.04	97.17	96.49	96.04	97.81					98.6	99.1	99.5	100.5	100.4	97.5	97.1	102.8	99	98.4	100	98.9		97.8	99	98.9	97.3
4				99.4	102.99	98.77	100.3	98.77	96.14	101.23				95.76	100	101.56	98.73	98.03	99.07		99.54	101.36	100.92	96.86	96.86	97.44	97.36	97.19					98.1	99.5	98.6	100.5	100.8	95.5	96.4	102.4	98.5	97.3	100	99.2		101.1	98	99.2	97.7
5				97.6	100				94.49	100						99.48	95.34	92.12	99.53		94.5	97.73	96.33	94.9	95.91								98.1	101.4	99.5	100.5	100.8	95.5	97.5	102.8	98.5	96.2	99.5	98.9		97.8	97.5	99.6	100
6				97.6	99.34				94.49	99.69						100	98.31	85.71	99.07		86.7	96.82	85.32	93.73	95.28								98.1	100.9	100	101.8	102.7	96	96	102.4	100	99.5	100.5	98.1		100	100.5	100	100.5
7				93.99	96.68				87.88	94.15						89.06	96.19	78.33	96.26		80.73	86.36	78.9	83.53	87.11								95.7	98.2	96.8	99.1	103.1	96.5	96.4	102.4	100	98.4	100	98.9		100	100.5	100	100.5
8				94.29	96.01				85.4	95.38						89.58	96.61	74.88	97.2		75.23	90.45	75.69	86.27	87.42								95.7	98.2	96.8	99.1	103.1	96.5	96.4	102.4	100	98.4	100	98.9		100	100.5	99.6	99.5
9				94.59	99.67				88.43	97.85						95.31	99.58	79.31	101.87		75.23	95	83.49	91.76	92.45								95.7	97.7	96.8	99.1	98.5	97	95.3	100.8	98.5	99.5	99	98.5		103.3	96.5	97.3	99.5
10				94.29	98.01				88.98	97.23						96.35	94.49	80.79	100.93		74.77	95.91	87.61	92.55	90.57								95.7	98.2	97.3	100	100.4	96.5	95.3	102	98.5	100	100.5	97.4		102.2	98	98.5	100
11				97.3	99.34				86.78	97.85						96.88	95.34	81.28	100.47		77.52	97.27	89.91	92.55	94.65								95.7	99.1	96.8	99.5	102.7	96.5	95.7	101.6	101	99.5	100.5	97		100.6	99	98.9	101.8
12				97.6	99.34				88.15	101.54						99.48	96.19	89.16	100.93		87.61	99.55	93.58	95.69	94.34								95.3	97.2	97.3	100.5	101.1	97	94.2	102.4	103.1	100	101.5	98.5		101.7	99	98.1	101.8
13				98.8	100.33				89.26	101.23						100.52	97.88	94.58	100		93.12	97.27	95.87	96.08	93.71								95.7	97.7	96.8	100	101.5	97	93.5	102.4	103.1	100	100.5	97.4		103.9	97	98.1	100
14				97.3	99.67				89.26	100						101.04	96.19	92.61	100.47		98.62	95	96.33	93.33	90.25								94.8	96.8	95.9	96.8	101.9	98.5	93.8	101.6	103.6	101.1	99.5	99.2		105	96.5	97.7	100.5
15				99.1	101.33				89.81	99.38						97.92	97.88	93.1	102.34		98.17	98.18	95.41	91.76	91.82								96.7	97.7	97.3	100	101.9	98.5	93.8	101.2	103.6	103.2	100	98.9		103.9	99	98.5	100.5
virus-specific antibodies detection	OD 450nm									OD 450nm
Sera dilution	WT								RevErB Het
1:50	0.715	0.721	0.825	1.089	0.92	0.836	0.869	0.982		1.404	1.146	1.01		1.025	0.976
1:100	0.698	0.732	0.804	1.003	0.737	0.803	0.831	0.963		1.036	1.343	0.904		0.963	0.886
1:200	0.788	0.766	0.813	0.875	0.816	0.798	0.889	0.83		1.252	1.136	0.93		1.054	0.913
1:400	0.716	0.715	0.878	0.941	0.748	0.718	0.872	0.808		1.177	1.007	0.937		0.925	1.032
1:800	0.685	0.681	0.779	0.808	0.785	0.529	0.807	0.764		1.096	1.034	0.956		0.986	0.967
1:1600	0.556	0.62	0.608	0.711	0.629	0.434	0.792	0.912		1.109	0.843	0.843		0.836	0.851
1:3200	0.467	0.489	0.528	0.694	0.595	0.299	0.821	0.619		0.915	0.738	0.7		0.808	0.718
1:6400	0.356	0.458	0.417	0.766	0.602	0.212	0.643	0.675		0.925	0.742	0.73		0.83	0.587
1:12800	0.181	0.232	0.303	0.318	0.257	0.075	0.314	0.177		0.344	0.323	0.301		0.34	0.403
1:25600	0.228	0.284	0.291	0.16	0.171	0.048	0.199	0.115		0.209	0.295	0.283		0.274	0.294
Fig5b Lung function
Resistance (cmH2O.s/mL)					Elastance (cmH2O/mL)					Compliance (mL/cmH2O)
PBS	IAV	PBS	IAV		PBS	IAV	PBS	IAV		PBS	IAV	PBS	IAV
0.29689	0.566507	0.346087	0.592796		19.6207	25.7874	19.961	33.2214		0.051084	0.0388966	0.0502997	0.0301671
0.349913	0.534012	0.35895	0.607841		22.0987	25.9854	19.4477	30.2221		0.045478	0.0385792	0.0515057	0.0197051
0.279773	0.552377	0.298707	0.661615		18.104	22.2444	14.5277	31.2873		0.055356	0.0449893	0.0689803	0.0331356
0.313707		0.380193			22.0977		17.9537			0.045498		0.0557157	0.0320426
Fig5c
Injuried area %
PBS	IAV	PBS	IAV
0	2.08	0	6.49
0	3.13	0	6.48
0	1.26	0	10.01
0	4.25	0	10.83
0	4.04		2.97
0	3.06
[truncated: 5 more columns]

## Sheet: Fig6d
Col1a1					Lox
PBS-WT	IAV-WT	PBS-Rev-erbα Het	IAV-Rev-erbα Het		PBS-WT	IAV-WT	PBS-Rev-erbα Het	IAV-Rev-erbα Het
1546.33	2299.36	1877.1	6244.59		571.37	1170.82	566.13	2076.97
1698.46	2787.36	2522.18	4756.99		443.01	689.9	648.03	926.5
1955.6	3063.77	2335.76	7236.86		504.4	884.75	573.55	1942.5
2477.19	2670.27	1548.59	2958.68		600.77	720.4	412.52	857.83
1761.9	1847.53	2000.48	3434.79		677.15	546.91	459.48	788.57
1409.72	3232.77	2326.27	3695.9		998.89	627.38	519.27	681.09
Col1a2					Loxl2
PBS-WT	IAV-WT	PBS-Rev-erbα Het	IAV-Rev-erbα Het		PBS-WT	IAV-WT	PBS-Rev-erbα Het	IAV-Rev-erbα Het
1639.71	3990.92	1736.35	6616.19		166.19	199.84	191.35	343.18
1528.94	4260.98	2362.31	5707.16		158.33	192.93	154.16	244.42
1824.68	4238.09	1949.13	8207.02		143.33	223.86	199.71	403.14
2128.74	3797.34	1553.5	4162.32		202.26	173.56	171.88	233.95
1709.81	2664.72	1857.83	4734.46		196.64	157.82	149.29	220.77
1125.48	4062.78	2208.34	4862.41		197.94	190.16	182.6	157.23
Col3a1					Loxl1
PBS-WT	IAV-WT	PBS-Rev-erbα Het	IAV-Rev-erbα Het		PBS-WT	IAV-WT	PBS-Rev-erbα Het	IAV-Rev-erbα Het
2888.48	5434.55	3409.45	10753.3		924.31	1352.42	1013.66	2379.09
2325.39	5235.4	4743.18	9230.6		713.29	1026.21	1161.89	1419.15
3773.39	5609.53	4358.38	12642.7		1080.47	1010.82	1187.05	2628.61
4645.98	5566.39	2237.76	5254.89		1243.6	1284.66	713.72	1410.81
3673.56	2704.63	3227.97	6775.83		998.8	1132.82	1053.32	1207.43
4078.41	6318.24	3328.68	6456.66		1130.08	1067.72	884.48	828.02

## Sheet: Fig7
Fig7a	Protein expression
Col1a2					Lox					Vimentin
PBS-WT	IAV-WT	PBS-Rev-erbα Het	IAV-Rev-erbα Het		PBS-WT	IAV-WT	PBS-Rev-erbα Het	IAV-Rev-erbα Het		PBS-WT	IAV-WT	PBS-Rev-erbα Het	IAV-Rev-erbα Het
1.47244	1.88759	1.59401	5.69885		0.794725	1.00403	1.16794	1.58264		1.24646	0.996787	0.680156	1.70174
1.05486	0.815234	1.07912	1.74356		1.02454	0.753878	1.14141	1.16148		1.25651	0.795727	0.958485	1.16536
0.706608	1.17491	1.39063	3.36333		1.13288	0.814018	1.11009	1.92857		1.10477	0.737195	1.01386	1.33689
0.899857	2.05905	1.5279	1.69938		0.979797	1.42458	1.16774	1.16887		0.800499	0.743172	0.862404	1.07924
0.70207	1.27922	1.43826	1.8125		0.980954	0.720299	0.978107	1.73336		0.735502	0.523143	0.929693	1.53714
1.16417	3.39038				1.0871	0.998848				0.856263	0.640977
Fig7b
Col1A1 Positive Staining(%)					Lox postive staining (%)
PBS-WT	IAV-WT	PBS-Rev-erbα Het	IAV-Rev-erbα Het		PBS-WT	IAV-WT	PBS-Rev-erbα Het	IAV-Rev-erbα Het
0.582	1.3545	1.04233	3.61475		0.0205	0.2015	0.0425	0.96675
0.8735	1.8038	0.9908	2.64325		0.02175	0.163667	0.02925	0.47175
0.887667	1.6886	1.22967	1.8456		0.023167	0.0984	0.0505	0.346167
0.812333	1.36975	1.0512	1.851		0.022	0.0424	0.02825	0.14625
0.99825	1.68725				0.028	0.04325
0.963333					0.023
Fig7c	qPCR-Gene expression
Col1A1					FN1					TJP1					TGFB1
PBS-WT	IAV-WT	PBS-Rev-erbα Het	IAV-Rev-erbα Het		PBS-WT	IAV-WT	PBS-Rev-erbα Het	IAV-Rev-erbα Het		PBS-WT	IAV-WT	PBS-Rev-erbα Het	IAV-Rev-erbα Het		PBS-WT	IAV-WT	PBS-Rev-erbα Het	IAV-Rev-erbα Het
0.830365	1.06743	0.885752	2.29096		0.735548	2.08356	0.728862	3.81825		0.867561	0.866327	0.738691	0.774197		0.956681	1.43125	0.898471	1.50121
0.796543	1.0486	1.31181	1.95114		0.582194	2.1292	0.870207	2.51277		1.01856	0.80782	1.0932	0.672831		0.936136	1.18029	1.23283	1.26644
1.03485	1.18866	1.42074	3.76679		1.03993	2.6224	1.47344	4.63642		1.16196	0.69803	0.934035	1.04186		1.212	1.14063	1.08252	1.57387
1.41166	1.01601	0.83449	1.26038		1.66705	1.67026	0.506968	1.31344		0.812261	0.552965	0.636426	0.879217		0.834149	1.10379	0.742618	1.06356
1.03494	0.540258	1.00833	1.46772		1.34701	1.26386	1.06295	1.68339		1.19903	0.453025	0.824439	0.821248		1.10445	1.14511	0.913598	1.24325
	1.08303	0.909054	1.41759				0.381884	1.98129			0.438814	0.74918	0.466912				0.797628	1.31811

## Sheet: Fig8
Fig8a
Protein expression (Western blot
αSMA					Col1A1					Lox					Fibronectin
Ctrl	TGFβ	TGFβ+GSK4112	TGFβ+SR8278		Ctrl	TGFβ	TGFβ+GSK4112	TGFβ+SR8278		Ctrl	TGFβ	TGFβ+GSK4112	TGFβ+SR8278		Ctrl	TGFβ	TGFβ+GSK4112	TGFβ+SR8278
0.958581	6.89805	0.840837	1.48854		0.924388	1.44452	1.05147	1.84287		1.09084	0.949438	0.916694	0.994588		0.857121	1.76134	1.67161	1.732
0.945153	6.93779	1.26498	1.16966		0.976387	1.29656	0.678876	1.78476		0.914529	1.03602	0.870137	1.04662		0.96003	1.60623	1.41246	1.9538
1.09627	6.70014	1.17746	1.41237		1.09922	1.12851	0.755396	1.90035		0.994634	1.07838	0.868928	1.11195		1.18285	1.553	1.48108	2.11699
		1.33955	1.67935				0.83503	1.71258				0.95568	1.15489				1.66612	2.01489
Fig8b	Immunofluorescence intensity
Col1A1 intensity/cell					α-SMA intensity/cell
Ctrl	TGFβ	TGFβ+GSK4112	TGFβ+SR8278		Ctrl	TGFβ	TGFβ+GSK4112	TGFβ+SR8278
20775.9	59777.4	46805.9	69584.6		10628.4	26414.7	12337.2	13612.1
17554.6	73176.3	43097.1	69769.3		10030.5	20105.8	12827.1	9693.87
21704.4	61319.6	37410	70703.5		11577.2	23665.5	8874.2	16768.7
17517.1	56817.9	44295.4	57229.8		10742.5	24497.9	5181.08	17553.7
Fig8c	qPCR-Gene expression
ACTA2					col1a1					COL4A1					FN1
Ctrl	TGF	TGF+GSK4112	TGF+SR8278		Ctrl	TGF	TGF+GSK4112	TGF+SR8278		Ctrl	TGF	TGF+GSK4112	TGF+SR8278		Ctrl	TGF	TGF+GSK4112	TGF+SR8278
0.943932	2.54716	1.01117	2.05233		1.11886	3.33514	2.66114	7.44461		1.00825	3.96573	3.08556	7.27792		1.12572	3.42369	2.91384	4.45873
0.991033	2.71434	1.02268	1.79248		1.04512	3.68516	2.25911	6.6962		1.00477	3.97187	3.0188	6.23056		0.990612	3.73292	2.60997	3.9593
0.970624	2.36879	0.973734	1.87134		0.948987	3.47254	2.26754	6.28418		0.964098	3.32462	3.00663	5.97884		0.954375	3.50049	2.70822	3.995
1.10134	2.37769	0.993471	1.76201		0.901152	2.93822	2.67046	7.50005		1.02387	3.05231	3.31911	6.01709		0.939604	3.30518	2.83678	4.20024
Lox					Loxl1					Loxl2					NR1D1
Ctrl	TGF	TGF+GSK4112	TGF+SR8278		Ctrl	TGF	TGF+GSK4112	TGF+SR8278		Ctrl	TGF	TGF+GSK4112	TGF+SR8278		Ctrl	TGF	TGF+GSK4112	TGF+SR8278
1.00011	1.84054	1.66349	2.85161		1.02659	1.17769	1.53198	1.27824		1.04774	1.78439	1.96624	2.41656		0.997131	1.23713	1.64858	1.91295
1.00262	2.11901	1.58644	2.58853		1.04094	1.20677	1.49751	1.37308		0.996603	1.78522	1.86695	2.299		0.977284	1.24434	1.57186	2.0123
0.978552	1.95162	1.66298	2.72665		0.971142	1.25737	1.15917	1.25985		0.929758	1.72123	1.39322	2.2418		0.960384	1.31484	1.43645	1.97881
1.01914	1.85951	1.68386	2.6886		0.963591	1.22685	1.45744	1.48274		1.03004	1.6945	1.77913	2.51059		1.06852	1.29815	1.50922	2.3005

## Sheet: FigS1
ARNTL			CLOCK			DBP			PER1			NFIL3
PBS	Bleo		PBS	Bleo		PBS	Bleo		PBS	Bleo		PBS	Bleo
250.04	179.87		698.44	595.83		1459.75	796.45		2109.3	1451.95		245.85	318.24
204.89	187.34		697.83	495.72		1303.94	542.03		2979.08	1914.48		305.19	469.41
153.25	183.24		608.76	548.54		1859.04	586.13		3186.47	1610.39		245.19	358.26
120.95	198.1		741.99	558.45		1595.79	636.75		2925.27	982.95		402.5	359.41
125.68	230.24		678.95	659.49		2263.69	795.14		3724.29	1685.76		315.72	321.27
293.36	235.49		937.93	693.5		742.36	646.22		3200.06	1394.43		431.89	414.43
CRY2			CRY1			PER2			PER3			Col5a2
PBS	Bleo		PBS	Bleo		PBS	Bleo		PBS	Bleo		PBS	Bleo
935.92	431.52		185.79	148.74		910.77	455.73		319.89	249.05		1082.59	3663.17
925.87	383.11		205.75	187.34		908.73	455.73		318.91	205.24		1131.62	7774.76
1028.34	408.76		225.11	153.87		1243.94	431.08		322.35	219.65		1066.38	6748.14
1137.38	392.42		260.21	184.89		1192.27	478.27		304.93	272.62		1070.3	5803.34
1282.81	578.28		231.43	191.87		1367.1	578.28		372.43	282		1301.2	3404.55
1058.54	426.49		294.17	227.15		1162.84	650.86		314.55	250.33		1336.41	3999.71
OCLN			TGFB3			TJP1			TJP3			CDH1
PBS	Bleo		PBS	Bleo		PBS	Bleo		PBS	Bleo		PBS	Bleo
623.01	499.84		747.34	974.6		5246.71	3756.56		495.9	359.74		3745.06	3175.44
582.96	426.26		612.96	1217.73		4117.56	3370.08		373.78	276.81		3334.85	2601.76
602.42	418.16		592.91	1194.58		4510.73	3595.49		424.86	296		3651.5	2651.1
716.58	459.4		601.72	1170.67		4872.75	3795		355.75	330.16		3618.48	2742.25
614.58	623.8		721.87	989.68		4922.8	4308.56		436.8	378.38		3693.64	3687.44
713.84	520.13		622.57	968.87		5251.13	3641.83		316.99	340.26		3640.1	3270.04

[truncated: 11 more sheets: FigS2, FigS3, FigS4, FigS5, FigS6, FigS7, FigS8, Fig S8 a gel, FigS9, Fig S9b gel, FigS10]
